# Supplementary material for: Barrier-on-a-Chip with a Modular Architecture and Integrated Sensors for Real-Time Measurement of Biological Barrier Function
Source: Micromachines (Basel). 2021 Jul 12;12(7):816. doi: 10.3390/mi12070816 (PMC8305171; doi:10.3390/mi12070816)
Supplement: Supplementary file 1 [file micromachines-12-00816-s001.zip]

Archive with 1 entries (1 files):
- micromachines-1279706-supplementary.pdf
